# Supplementary material for: Reassessing the Use of Membranes in Peri-Implantitis Surgery: A Systematic Review and Meta-Analysis of In Vivo Studies
Source: J Funct Biomater. 2025 Jul 15;16(7):262. doi: 10.3390/jfb16070262 (PMC12295663; doi:10.3390/jfb16070262)
Supplement: Supplementary file 1 [file jfb-16-00262-s001.zip]

Archive with 2 entries (1 files):
- jfb-3725999-supplementary/
- jfb-3725999-supplementary/Table S1.xlsx
