# Supplementary material for: Reassessing the Use of Membranes in Peri-Implantitis Surgery: A Systematic Review and Meta-Analysis of In Vivo Studies
Source: J Funct Biomater. 2025 Jul 15;16(7):262. doi: 10.3390/jfb16070262 (PMC12295663; doi:10.3390/jfb16070262)
Supplement: Supplementary file 1 [file jfb-16-00262-s001.zip › jfb-3725999-supplementary/Table S1.xlsx]

## Sheet: Sheet1
	Author	Year	Study Design	Period	Membrane	Bone Graft	Bone Fill Gain (mm)	PD Reduction (mm)	KM Width (mm)	Prosthesis removal	Implantoplasty	Decontamination Protocol	Reported complications
	Aghazadeh [14]	2012	Randomized controlled clinical trial	1yr.	Yes/Resorbable	Autogenouos, BioOss	Autogenous: 0.2	Autogenous: 2.0	N/A	N	N	3% H2O2	No complications
					OsseoGuard, Biomet, 3i		BioOss: 1.1	BioOss: 3.1
	Tapia [19]	2019	Randomized double-blinded cliincal trial	1yr.	Yes/Resorbable	Alloplast(b-TCP, boneCeramic(Strauman)	2.1	Control: 2.2	N/A	Y	Yes(=Ramel 2016)	Control: 3%H2O2	One patient among control group: explantation due to pain & suppuration
					Osteogenics(Cytoplast, collagen membrane)			Experimental: 2.8			Diamond bur(40 &15um grit)	Experimental: 3%H2O2, Ti-brush
	Derks [22]	2022	Multicenter randomized controlled clinical trial	1yr.	No	BioOss Collagen	Control: 3.7	Control: 1.0	2.3	95/138	N	Ti-brush, saline	N/A
							Experimental: 3.7	Experimental: 1.0
	Heitz-Mayfield [23]	2023	Randomized controlled trial	1yr.	Y/Resorbable	BioOss	Control: 1.7	Control: 4.2	N/A	N	N	Air-powder abrasion(EMS Air-Flow Master)	Edema after 1 week was most common adverse event, 1/3 of patients: systemic antimicrobial adverse event (mild gastro-intestinal disturbance)
					BioGide		Experimental: 2.4	Experimental: 3.7
	Khoury [12]	2001	Clinical study	3yrs.	No vs. Yes/Resorbable & nonresorbable	Autogenous bone	No membrane: 3.2	No membrane: 5.1	N/A	N	N	0.2%CHX, pH1 citric acid(1min), H2O2 & saline rinse	Control: no complications, Nonresorbable: 4 dehiscence, 5 barrier exposure, 2 fistula, 1 sequester, Resorbable: 2 dehiscence, 1 barrier exposure, 2 squester
							Resorbable: 2.3	Resorbable: 2.6
					Gore-tex, BioGide		Nonresorbable: 3.4	Nonresorbable: 5.4
	Matarasso [15]	2014	Prospective case series	1yr.	Y/Resorbable	BioOss	3	4.1	N/A	N	Y (Arkansas bur)	Air-Flow Master(30s), rinse with saline(30s)	No adverse reactions
					BioGide
	Mercado [17]	2018	Prospective cohort study	3yrs.	No	DBBMC	4.3	5.4	Not Significant	N	N	24% EDTA (2mins), rinse with saline	N/A
						EMD, Doxycycline 100mg
	Monje [10]	2023	Randomized controlled trial	1yr.	No vs. Yes/RTM(resorbable cross linked collagen)	Demineralized & mineralized cortical allograft	Control: 4.03	Control: 4.63	Control: 3.25	N	Y(Tungsten carbide bur)	Ti-brush, 3%H2O2, saline	N/A
							Experimental: 3.41	Experimental: 5.04	Experimental: 4.15
	Polymeri [20]	2020	Randomized clinical pilot study	1yr.	No	EndoBon vs. Bio-Oss	BioOss: 2.5	BioOss: 3.6	N/A	Y	N	3%H2O2(1min), saline	N/A
							EndBon: 3.0	EndBon: 3.7
	Regidor [24]	2023	Randomized clinical trial	1yr.	No (control)	BioOss Collagen	Control: 0.9	Control: 4.2	Control: 2.8	Y	N	Ti-brush, saline	Only membrane group: soft tissue dehiscence, exposure of particulate bone graft and/or resorbable membrane
					Y/Resorbable (BioGuide as test)		Experimental: 1.5	Experimental: 4.5	Experimental: 2.9
	Renvert [18]	2018	Randomized clinical trial	1yr.	N	Debridement only vs. EndoBon	Control: 0.2	Control: 2.1	N/A	N/A	N/A	3%H2O2, saline	N/A
							Experimental: 0.7	Experimental: 4.0
	Renvert [21]	2021	Multi-centre, randomized clinical trial	1yr.	Y/Resorbable	BioOss	2.7	4.8	N/A	Y (if screw retained)	N	3%H2O2(1min), saline	No complications
					BioGuide
	Roccuzzo [13]	2011	Prospective study	1yr.	No	BioOss Collagen	TPS surface: 1.6	TPS surface: 2.1	N/A	N/A	N/A	24% EDTA (2mins), CHX 1% gel (2min), rinse with saline	No complications
							SLA surface : 1.9	SLA surface : 3.4
	Roos-Jansåker [9]	2007	Prospective cohort study(clinical trial)	1yr.	Y/Resorbable	Algipore(HA, Friadent)	No membrane: 1.4	No membrane: 3.4	N/A	Y	N	3%H2O2, saline	Membrane group: membrane exposure (9.4% at surgery, 43.8% after 2weeks, 34.4% after 7 weeks, 3.1% after 3 months), both group: flap disclosure, wound instability, blanching, soft tissue caters, pain, swelling, no membrane group: 1 allergic reactions to antibiotics
					Osseoquest(Gore&Associate)		Resorbable : 1.5	Resorbable : 2.9
	Roos-Jansåker [16]	2014	Clinical trial	5yrs.	Y/Resorbable	Algipore(HA, Friadent)	No membrane: 1.1	No membrane: 3.3	N/A	Y	N	3%H2O2, saline	N/A
					Osseoquest(Gore&Associate)		Resorbable : 1.5	Resorbable : 3.0
